# Supplementary material for: Endophytic Fungi in Species of Artemisia
Source: J Fungi (Basel). 2018 May 1;4(2):53. doi: 10.3390/jof4020053 (PMC6023322; doi:10.3390/jof4020053)
Supplement: Supplementary file 1 [file jof-04-00053-s001.zip]

Archive with 1 entries (1 files):
- jof-285232-supplementary.xlsx
