# Supplementary material for: Endophytic Fungi in Species of Artemisia
Source: J Fungi (Basel). 2018 May 1;4(2):53. doi: 10.3390/jof4020053 (PMC6023322; doi:10.3390/jof4020053)
Supplement: Supplementary file 1 [file jof-04-00053-s001.zip › jof-285232-supplementary.xlsx]

## Sheet: Sheet1
Compound	InChI keys	Classification
3-oxo-ergosta-4,6,8(11),22-tetraene	OIMXTYUHMBQQJM-HSVWHVBGSA-N	triunsaturated steroids
daldinone C	OYRYUFABCKQXTO-GWUBFIHGSA-N	benzo[j]fluoranthenes (polyciclic aromatic hydrocarbons)
myrothecine A	LFXOUNMLXXPTGP-DMFJHBNJSA-N	sesquiterpene-based trichothecens
myrothecine B	OIKFGYCOFRUUQB-BAPBRZQLSA-N	sesquiterpene-based trichothecens
myrothecine C	DVLPGOMAGKFOSR-ASZGYMBOSA-N	sesquiterpene-based trichothecens
roridin E	NSFWWJIQIKBZMJ-PAGWOCKZSA-N	macrocyclic trychothecens
mytoxin B	LXIQXFWXXPJPEE-NEYDLDDESA-N	trycothecene macrolides
dihydromyrothecine C	PJNCFYUILVBDRB-ASWPDISASA-N	trychotecene macrolides
roritoxin E	KEEQQEKLEZRLDS-UZFWBDJGSA-N	trychotecene macrolides
5-N-acetylardeemin	XTLQWSBGQKPGCF-DTCQQCFZSA-N	pyrimidinones (aromatic heterocyclic diazene)
paranolin	SFLKIASEWCOYOG-UIFIKXQLSA-N	polyciclic aromatic compounds (xanthene-based)
tyrosol	YCCILVSKPBXVIP-UHFFFAOYSA-N	phenolic compounds
colletotric acid	XCQZDTOTILKBSN-UHFFFAOYSA-N	phenolic acids
isofusidienol A	NIGWURVKGDGBRS-UHFFFAOYSA-N	chromones (benzopyran derivatives)
isofusidienol B	GGWBJXGYEZBMPH-UHFFFAOYSA-N	chromones (benzopyran derivatives)
isofusidienol C	AHYBNBVRJMUCOW-UHFFFAOYSA-N	chromones (benzopyran derivatives)
isofusidienol D	SKCRDIDQZJCWDG-UHFFFAOYSA-N	chromones (benzopyran derivatives)
